# Supplementary material for: Ligature-Induced Experimental Peri-Implantitis—A Systematic Review
Source: J Clin Med. 2018 Nov 28;7(12):492. doi: 10.3390/jcm7120492 (PMC6306937; doi:10.3390/jcm7120492)
Supplement: Supplementary file 1 [file jcm-07-00492-s001.zip]

Archive with 2 entries (2 files):
- Reference SI and S2.pdf
- Tables S1 S2 S3 and S4.pdf
